# Supplementary material for: Genomic profiling reveals high frequency of DNA repair genetic aberrations in gallbladder cancer
Source: Sci Rep. 2020 Dec 16;10:22087. doi: 10.1038/s41598-020-77939-6 (PMC7745036; doi:10.1038/s41598-020-77939-6)
Supplement: Supplementary file 1 — Supplementary Appendix 1. [file 41598_2020_77939_MOESM1_ESM.xlsx]

## Sheet: Sheet1
Alteration	Count
ABL1 P806L	1
ABL2 R363Q	1
ACVR1B A455fs*11	1
ACVR1B deletion	1
ACVR1B F439fs*1	1
ACVR1B L13fs*31	1
ACVR1B R485*	1
ACVR1B S274*	1
ACVR1B S379fs*24	1
ACVR1B truncation	3
ACVR1B V340fs*5	2
AKT1 E17K	1
AKT2 amplification	13
AKT3 amplification	2
ALK fusion	1
ALK V757M	1
APC D1562fs*1	1
APC deletion	3
APC E1257fs*8	1
APC E1451*	1
APC E1494fs*13	1
APC E1513*	1
APC E1538fs*5	1
APC F1867fs*15	1
APC I1307K	2
APC I1746fs*23	1
APC I2541V	1
APC K155fs*12	1
APC K1586fs*4	1
APC L1506fs*1	1
APC L1601fs*31	1
APC L1617fs*13	1
APC L666fs*4	1
APC N1818fs*45	1
APC Q1549*	1
APC Q222*	1
APC R1105W	1
APC R1114*	1
APC R1450*	1
APC R2204*	2
APC R2237*	4
APC S1436fs*37	1
APC S1737fs*32	1
APC S1857fs*6	1
APC S1864fs*2	1
APC S2113fs*25	1
APC S2697*	1
APC S837*	1
APC T1556fs*3	6
APC truncation	1
APC Y2645fs*14	1
APCDD1 R303H	1
AR amplification	1
AR F814V	1
ARAF amplification	1
ARFRP1 amplification	7
ARID1A A281fs*82	1
ARID1A A345_A349del	2
ARID1A A3fs*61	1
ARID1A A826fs*47	1
ARID1A D1838fs*46	1
ARID1A D1850fs*4	1
ARID1A D322fs*32	1
ARID1A D627fs*13	1
ARID1A D734fs*9	1
ARID1A deletion	8
ARID1A E1767*	1
ARID1A E2120*	1
ARID1A E78fs*23	1
ARID1A F1999fs*27	1
ARID1A G2087R	3
ARID1A G236fs*163	1
ARID1A G276fs*87	1
ARID1A G277fs*123	1
ARID1A G284fs*78	1
ARID1A G609fs*15	1
ARID1A G81fs*30	1
ARID1A G864fs*27	1
ARID1A H203fs*196	1
ARID1A H2217fs*1	1
ARID1A H684fs*133	1
ARID1A I692fs*120	1
ARID1A L181fs*220	1
ARID1A L2215fs*14	1
ARID1A M1634fs*1	1
ARID1A M890fs*46	1
ARID1A N1507fs*19	1
ARID1A N1986fs*13	1
ARID1A N2268fs*14	1
ARID1A N919fs*16	1
ARID1A P109fs*3	1
ARID1A P121fs*107	1
ARID1A P1554fs*11	1
ARID1A P1619fs*7	1
ARID1A P2005fs*10	1
ARID1A P469fs*153	1
ARID1A Q1200fs*6	1
ARID1A Q1327*	1
ARID1A Q1334_R1335insQ	4
ARID1A Q1454*	1
ARID1A Q1474*	1
ARID1A Q1493*	2
ARID1A Q1519fs*8	1
ARID1A Q1584*	1
ARID1A Q1655fs*7	1
ARID1A Q185*	1
ARID1A Q268*	2
ARID1A Q335*	1
ARID1A Q372fs*28	2
ARID1A Q405fs*218	1
ARID1A Q467*	1
ARID1A Q474*	1
ARID1A Q479*	1
ARID1A Q487fs*132	1
ARID1A Q538*	1
ARID1A Q546fs*77	1
ARID1A Q563*	2
ARID1A Q585*	1
ARID1A Q633*	1
ARID1A Q74fs*34	1
ARID1A Q766fs*67	1
ARID1A Q944*	1
ARID1A R1223fs*14	1
ARID1A R1276*	3
ARID1A R1335*	1
ARID1A R1461*	1
ARID1A R1501fs*4	1
ARID1A R1636fs*6	1
ARID1A R1721*	2
ARID1A R1722*	1
ARID1A R1950Q	1
ARID1A R1989*	2
ARID1A R693*	1
ARID1A R750*	1
ARID1A rearrangement	2
ARID1A S11fs*91	1
ARID1A S138*	1
ARID1A S2068*	1
ARID1A S2256*	1
ARID1A S2269*	1
ARID1A S254fs*104	1
ARID1A S280fs*117	1
ARID1A S280fs*83	1
ARID1A S334fs*31	1
ARID1A S617*	1
ARID1A S645*	1
ARID1A S658fs*18	2
ARID1A S90fs*11	2
ARID1A splice site 2732+2T>A	1
ARID1A splice site 3406+1G>T	1
ARID1A splice site 4101+1G>A	1
ARID1A T1743M	1
ARID1A T540fs*79	1
ARID1A truncation	4
ARID1A V1464fs*22	1
ARID1A V161fs*235	1
ARID1A W1073*	1
ARID1A W1844*	1
ARID1A Y2148fs*2	1
ARID1A Y2254*	1
ARID1A Y462fs*161	1
ARID1A Y471fs*152	1
ARID1B G1215fs*14	1
ARID1B Y1329fs*1	1
ARID2 deletion	8
ARID2 E1252*	1
ARID2 E1260*	1
ARID2 E440*	1
ARID2 F106fs*109	1
ARID2 F349fs*6	1
ARID2 G379*	1
ARID2 H800fs*20	1
ARID2 I200fs*15	1
ARID2 I292fs*1	1
ARID2 K160fs*48	1
ARID2 K1791fs*3	2
ARID2 L57*	1
ARID2 N1457fs*45	1
ARID2 N159fs*57	1
ARID2 P955fs*8	1
ARID2 Q1062*	1
ARID2 Q1215*	1
ARID2 Q1318*	1
ARID2 Q135fs*19	1
ARID2 Q1411fs*21	1
ARID2 Q1462*	1
ARID2 Q1575*	1
ARID2 Q1578*	1
ARID2 Q1644*	1
ARID2 Q455*	1
ARID2 Q68*	1
ARID2 Q817*	1
ARID2 Q830*	1
ARID2 Q894*	1
ARID2 Q91fs*19	1
ARID2 R1464H	1
ARID2 R1677*	1
ARID2 R1769*	1
ARID2 R274*	2
ARID2 R285Q	1
ARID2 R314C	1
ARID2 S1054fs*3	1
ARID2 S1103fs*2	1
ARID2 S1146*	1
ARID2 S1159fs*5	1
ARID2 S1302*	1
ARID2 S1458*	2
ARID2 S1725*	1
ARID2 S1748*	1
ARID2 S451fs*12	1
ARID2 S996*	1
ARID2 splice	1
ARID2 splice site 1913-1G>A	1
ARID2 splice site 5271+2T>C	1
ARID2 T1180fs*61	1
ARID2 T1398fs*2	1
ARID2 T1726fs*13	1
ARID2 truncation	1
ARID2 V1734fs*1	1
ARID2 V246fs*46	1
ARID2 V286fs*6	2
ARID2 Y1099fs*6	1
ASXL1 R693*	1
ASXL1 W1065*	1
ASXL1 Y591*	1
ATM C2607fs*20	1
ATM C384fs*23	1
ATM deletion	2
ATM E1991D	1
ATM E2164K	1
ATM E2818fs*1	1
ATM E343fs*2	1
ATM E560*	1
ATM E73fs*26	1
ATM F1209fs*19	1
ATM G2675*	1
ATM G2695C	1
ATM I2701fs*17	1
ATM K1904fs*13	2
ATM K2089*	1
ATM K468fs*18	1
ATM L1408I	1
ATM L2073fs*5	1
ATM L262*	1
ATM L55fs*7	1
ATM N2327fs*46	1
ATM Q1946*	1
ATM Q218*	2
ATM Q2972*	1
ATM Q368*	1
ATM R1898*	1
ATM R248*	1
ATM R3008C	1
ATM rearrangement	1
ATM S2011fs*4	1
ATM S305*	1
ATM S837fs*9	1
ATM splice site 186-1G>T	1
ATM splice site 2125-2A>C	1
ATM splice site 2467-2A>G	1
ATM splice site 2921+17_2922del89	1
ATM splice site 2921+1G>C	1
ATM splice site 496+1G>A	1
ATM splice site 5319+1G>A	1
ATM splice site 7630-2A>C	1
ATM splice site 8152-3_8172del24	1
ATM T1871I	1
ATM V1254fs*2	1
ATM V1629fs*10	1
ATM Y2514*	1
ATR E148*	1
ATR fusion	1
ATR L1907fs*2	1
ATR L1944F	1
ATR R1082H	1
ATR S1810*	1
ATR splice site 7349+2T>C	1
ATR truncation	1
ATRX K1936fs*19	1
ATRX N2290S	1
ATRX R1302fs*44	1
AURKA amplification	8
AURKA S398L	1
AURKB amplification	1
AXIN1 A526V	1
AXIN1 R533_H534insQVHH	1
AXL amplification	6
BACH1 deletion	2
BACH1 E590*	1
BACH1 Q341*	1
BACH1 R532W	1
BAP1 deletion	1
BAP1 F170L	1
BAP1 K368*	1
BAP1 L86fs*32	1
BAP1 Q410*	1
BAP1 S292fs*16	1
BAP1 splice	1
BAP1 truncation	1
BARD1 Q253*	1
BCL2 fusion	1
BCL2A1 amplification	1
BCL2L1 amplification	8
BCOR R1164*	1
BCORL1 C154*	1
BCORL1 M1006fs*44	1
BCORL1 Q856*	1
BCORL1 R1090*	1
BCORL1 S446fs*89	1
BCORL1 truncation	1
BLM N515fs*16	1
BLM Q700*	1
BLM R1139*	1
BRAF amplification	3
BRAF D594G	5
BRAF D594N	2
BRAF fusion	2
BRAF G466A	1
BRAF G466E	1
BRAF G469A	1
BRAF G469V	1
BRAF K483E	1
BRAF K601E	1
BRAF N581I	1
BRAF N581S	1
BRAF N581Y	1
BRAF V600E	2
BRCA1 deletion	1
BRCA1 E908*	1
BRCA1 rearrangement	1
BRCA1 splice site 213-11T>G	1
BRCA1 Y130*	1
BRCA2 D1864fs*8	1
BRCA2 duplication	1
BRCA2 E1625fs*13	1
BRCA2 E214*	1
BRCA2 F1182fs*1	1
BRCA2 I1034fs*2	1
BRCA2 I1859fs*3	1
BRCA2 I2105fs*6	1
BRCA2 I2627F	1
BRCA2 K1872*	1
BRCA2 Q1429*	2
BRCA2 Q2957*	1
BRCA2 R2318*	1
BRCA2 R2842C	1
BRCA2 S1764fs*3	1
BRCA2 S1982fs*22	2
BRCA2 S2378*	1
BRCA2 S3041*	1
BRCA2 S3250*	1
BRCA2 S3366fs*4	1
BRCA2 splice site 9502-1G>A	1
BRCA2 T2097M	1
BRCA2 T2125fs*4	1
BRCA2 T2517fs*10	1
BRCA2 Y2601fs*47	1
BRD4 P458T	1
BRD4 rearrangement	2
BRD4 truncation	3
BRIP1 deletion	1
BRIP1 N568fs*9	1
BRIP1 R798*	1
BRIP1 S624L	1
BRIP1 S805*	1
BRIP1 T48fs*7	1
C17orf39 amplification	1
CARD11 G123S	1
CARD11 R423W	1
CASP8 E85*	1
CASP8 K490fs*73	1
CBL C419Y	1
CBL D460del	1
CBL K382R	1
CBL L380P	1
CCND1 amplification	32
CCND2 amplification	9
CCND3 amplification	22
CCND3 Q179*	1
CCNE1 A410V	1
CCNE1 amplification	82
CCT6B splice site 615-2A>G	1
CD274 amplification	1
CD274 R260C	1
CDC73 Q346*	1
CDC73 Q353*	1
CDC73 R358*	1
CDH1 A634V	1
CDH1 deletion	4
CDH1 E210fs*12	1
CDH1 L46fs*10	1
CDH1 splice site 1009-1G>A	1
CDH1 splice site 387_387+22del23	1
CDH1 splice site 832+1G>A	1
CDH1 Y523*	1
CDH1 Y753*	1
CDH2 E614K	1
CDH5 A353T	1
CDK12 fusion	2
CDK12 rearrangement	3
CDK12 truncation	5
CDK4 amplification	38
CDK6 amplification	30
CDKN1B E53fs*18	1
CDKN1B P137fs*8	1
CDKN1B Q65*	2
CDKN1B Q65fs*60	1
CDKN2A A100S	1
CDKN2A A30_G35del	2
CDKN2A A34fs*76	1
CDKN2A C72*	1
CDKN2A D108G	2
CDKN2A D108H	1
CDKN2A D116_L117del	1
CDKN2A D84H	1
CDKN2A D84N	2
CDKN2A deletion	156
CDKN2A E26_L32>E	1
CDKN2A E88*	2
CDKN2A G111fs*35	1
CDKN2A H83D	1
CDKN2A H83Y	6
CDKN2A L130P	1
CDKN2A L130R	1
CDKN2A L16fs*9	1
CDKN2A L32_L37del	1
CDKN2A L78fs*41	3
CDKN2A M52del	1
CDKN2A M9fs*16	1
CDKN2A N71fs*48	1
CDKN2A P48L	1
CDKN2A R24fs*16	1
CDKN2A R29_A34del	1
CDKN2A R58*	1
CDKN2A R80*	7
CDKN2A R80fs*66	1
CDKN2A S12*	2
CDKN2A S8fs*29	1
CDKN2A splice site 151-2A>G	1
CDKN2A splice site 151-92_263del205	1
CDKN2A splice site 243_457+206del421	1
CDKN2A T18fs*15	1
CDKN2A T77fs*69	1
CDKN2A truncation	6
CDKN2A V115fs*31	1
CDKN2A W110*	1
CDKN2A Y44*	2
CDKN2A Y44fs*76	1
CDKN2B A104fs*36+	1
CDKN2B deletion	135
CDKN2B truncation	1
CEBPA V150fs*154	1
CHD2 fusion	1
CHD4 K945fs*28	1
CHD4 R1000*	1
CHD4 rearrangement	1
CHD4 splice site 4682-2A>T	1
CHEK2 L467*	1
CHEK2 S428F	2
CHEK2 splice site 444+1G>A	1
CHEK2 T367fs*15	3
CHUK R574fs*9	1
CIC A777fs*154	1
CIC deletion	1
CIC P1116fs*45	1
CIC P1597fs*23	1
CIC P163fs*24	1
CIC S1117fs*34	1
CIC S3*	1
CIC truncation	1
CKS1B amplification	1
CREBBP deletion	1
CREBBP G1069D	1
CREBBP truncation	2
CRKL amplification	11
CSF1R C972*	2
CSF1R splice	1
CSF1R truncation	2
CTCF T204fs*18	1
CTNNA1 deletion	4
CTNNA1 duplication	1
CTNNA1 Q481*	1
CTNNA1 R451*	1
CTNNA1 R98*	1
CTNNA1 rearrangement	1
CTNNA1 S264*	1
CTNNA1 splice	1
CTNNA1 W13fs*4	1
CTNNB1 H36P	1
CTNNB1 K335I	3
CTNNB1 R582W	1
CTNNB1 S33C	1
CTNNB1 S33F	1
CTNNB1 S37F	5
CTNNB1 S45_G48del	1
CTNNB1 S45F	5
CTNNB1 S45P	7
CTNNB1 S45Y	1
CTNNB1 T41A	2
CTNNB1 T41I	1
CTNNB1 W383C	1
CUL3 E243*	2
CUL3 I749fs*2	1
CYLD deletion	1
DAXX truncation	1
DDR1 R514C	1
DICER1 F816fs*14	1
DICER1 K507*	1
DIS3 D458N	1
DNMT3A G543A	1
DNMT3A G699S	1
DNMT3A P385fs*22	1
DNMT3A P896L	1
DNMT3A Q415*	1
DNMT3A Q816*	1
DNMT3A R143*	1
DNMT3A R326H	1
DNMT3A R598fs*17	1
DNMT3A R635Q	1
DNMT3A R635W	2
DNMT3A R771*	5
DNMT3A R771Q	4
DNMT3A R882H	4
DNMT3A R882P	1
DNMT3A S714C	1
DNMT3A S770L	1
DNMT3A splice site 2322+1G>A	1
DNMT3A V636M	1
DNMT3A Y735C	2
EGFR A289V	2
EGFR amplification	12
EGFR D770_N771insG	1
EGFR I759N	1
EGFR P848L	1
EGFR R669*	1
EGFR R836C	1
EGFR truncation	1
EGFR V742I	1
EMSY amplification	3
EP300 D1399N	1
EP300 deletion	2
EP300 E1521Q	1
EP300 K1203*	1
EP300 N1578fs*1	1
EP300 N2403fs*9	1
EP300 P806fs*2	1
EP300 Q2261*	1
EP300 R2185*	1
EP300 rearrangement	1
EP300 truncation	2
EPHA3 amplification	2
EPHA3 K94N	1
EPHA5 R417Q	1
EPHA5 V861A	1
EPHA7 I90V	1
EPHB1 R327C	1
EPHB4 G374W	1
ERBB2 amplification	77
ERBB2 D769Y	3
ERBB2 deletion	1
ERBB2 E766fs*106	1
ERBB2 fusion	1
ERBB2 G292R	1
ERBB2 G660D	1
ERBB2 I767M	2
ERBB2 K1177fs*21	1
ERBB2 L313V	1
ERBB2 L755S	1
ERBB2 L841V	2
ERBB2 Q548*	1
ERBB2 R678Q	2
ERBB2 S310F	13
ERBB2 S310Y	5
ERBB2 T862A	1
ERBB2 V659E	1
ERBB2 V777L	1
ERBB2 V842I	3
ERBB3 A245V	2
ERBB3 amplification	29
ERBB3 D297Y	7
ERBB3 E332K	2
ERBB3 E928G	3
ERBB3 G284R	3
ERBB3 R258H	1
ERBB3 R490H	2
ERBB3 V104L	8
ERBB3 V104M	2
ERBB4 amplification	1
ERBB4 S341L	1
ERRFI1 truncation	1
ESR1 E247K	1
ESR1 R256Q	1
ETV6 deletion	1
ETV6 truncation	2
EZH2 deletion	1
EZH2 N322S	1
EZH2 R288Q	1
EZH2 splice	1
FAM123B G303D	1
FAM123B K158T	1
FAM123B Q639*	1
FAM123B R358*	1
FAM123B R531*	1
FAM123B Y570*	1
FANCA deletion	4
FANCA duplication	1
FANCA R1011H	1
FANCA rearrangement	1
FANCA splice site 2602-149_2638del186	1
FANCA splice site 2778+1G>A	1
FANCA truncation	1
FANCC G389fs*22	1
FANCD2 R1299C	1
FANCD2 splice site 2715+1G>A	1
FANCF M1R	1
FAS deletion	4
FAT1 deletion	2
FAT1 E1045*	1
FAT1 L2493fs*10	1
FAT1 S1912*	1
FAT3 A4006T	1
FAT3 P1649L	1
FAT3 R1547I	1
FAT3 R2064C	1
FAT3 R3941H	1
FAT3 R567*	1
FBXW7 deletion	1
FBXW7 E113D	1
FBXW7 Q624*	1
FBXW7 R278*	1
FBXW7 R465C	1
FBXW7 R479Q	3
FBXW7 R505P	1
FBXW7 R689W	1
FBXW7 S426L	1
FBXW7 S438F	1
FBXW7 splice site 1856-2A>T	1
FBXW7 Y545C	1
FGF10 amplification	9
FGF12 amplification	2
FGF12 R165S	1
FGF14 A236V	1
FGF19 amplification	30
FGF23 amplification	8
FGF23 R176Q	1
FGF3 amplification	31
FGF4 amplification	30
FGF6 amplification	8
FGF6 R43H	1
FGFR1 amplification	3
FGFR1 N546K	1
FGFR2 amplification	3
FGFR2 C382R	1
FGFR2 D471N	1
FGFR2 fusion	2
FGFR2 P253R	1
FGFR2 S252L	1
FGFR2 truncation	2
FGFR3 amplification	20
FGFR3 fusion	3
FGFR4 V508M	1
FGFR4 V760fs*2+	1
FH R3*	1
FLT1 R593W	1
FLT1 W589*	1
FLT3 A680V	1
FLT3 V592I	1
FLT4 G71R	2
FLT4 P219T	1
FOXP1 amplification	1
FOXP1 truncation	1
FRS2 amplification	55
FRS2 R209H	1
GABRA6 K173T	2
GATA1 Q257*	1
GATA1 T48N	1
GATA2 F428fs*49	1
GATA3 S237fs*29	1
GATA3 splice	1
GATA4 deletion	2
GATA6 amplification	20
GLI1 amplification	17
GNA11 R183C	1
GNAS amplification	15
GNAS R201C	7
GNAS R201H	7
GNAS R201L	1
GRIN2A E1040D	1
GRIN2A L246I	1
GRIN2A R1169Q	1
GRIN2A S1425L	1
GRM3 E767K	1
HGF amplification	8
HLA-A Q78R	2
HNF1A R114H	1
IDH1 R132C	3
IDH1 R132G	1
IDH1 R132L	1
IGF1 amplification	2
IGF1 R125C	1
IGF1R amplification	7
IGF2R G1844R	1
IGF2R V1124I	1
IKBKE amplification	1
IKZF1 R83*	1
INPP4B R874*	1
INSR P187L	1
IRF2 N103fs*48	1
IRS2 amplification	3
JAK1 K860fs*16	1
JAK1 P430fs*2	1
JAK3 R887C	1
KDM5A amplification	5
KDM5C E375*	1
KDM5C E793*	1
KDM5C P304fs*19	1
KDM5C rearrangement	1
KDM6A deletion	2
KDM6A E895*	1
KDM6A P618fs*4	1
KDM6A Q958*	1
KDM6A R519*	1
KDM6A rearrangement	1
KDM6A S666fs*22	1
KDM6A S767fs*4	1
KDM6A splice site 1194+1G>C	1
KDM6A splice site 2832+1G>A	1
KDM6A splice site 3549-1G>A	1
KDM6A splice site 443+1G>A	1
KDM6A splice site 654+1G>A	1
KDM6A truncation	1
KDR amplification	2
KDR R1032*	1
KDR R347H	1
KEAP1 C489*	1
KEAP1 deletion	1
KEAP1 E198*	1
KEAP1 E542fs*31	1
KEAP1 F478fs*2	1
KEAP1 G332fs*69	1
KEAP1 I519fs*12	1
KEAP1 Q217fs*15	1
KEAP1 Q92fs*35	1
KEAP1 R260*	1
KEAP1 R362Q	1
KEAP1 truncation	1
KEL M1T	2
KIT amplification	3
KIT H697Y	1
KIT L576P	1
KIT P573Q	1
KMT2C deletion	3
KMT2C fusion	1
KMT2C truncation	2
KRAS A146P	1
KRAS A146V	1
KRAS amplification	35
KRAS G12A	2
KRAS G12C	12
KRAS G12D	24
KRAS G12R	1
KRAS G12S	7
KRAS G12V	9
KRAS G13C	2
KRAS G13D	4
KRAS G13E	2
KRAS Q61H	5
KRAS Q61K	1
KRAS R68S	1
LRP1B C4289*	1
LRP1B C97*	1
LRP1B deletion	3
LRP1B duplication	1
LRP1B E1123K	1
LRP1B E3631*	1
LRP1B E668*	1
LRP1B Q2612H	1
LRP1B R295Q	1
LRP1B R3957fs*7	1
LRP1B splice	1
LRP1B splice site 3965-1G>A	1
LRP1B splice site 9964-2A>C	1
LRP1B truncation	2
LRP1B V3125I	1
LRP1B Y4129fs*5	1
LRP1B Y4495fs*6	1
LYN amplification	3
LZTR1 L672fs*2	1
LZTR1 splice site 791+1G>A	1
MAGI2 G835S	1
MAGI2 L1033M	1
MAGI2 Q635*	1
MAGI2 truncation	1
MAP2K1 E203K	1
MAP2K1 K57N	1
MAP2K4 deletion	16
MAP2K4 E221fs*22	1
MAP2K4 K383*	1
MAP2K4 P91fs*12	1
MAP2K4 Q69*	1
MAP2K4 R281*	1
MAP2K4 rearrangement	1
MAP2K4 S184L	4
MAP2K4 splice site 1087-1G>A	1
MAP2K4 splice site 219-1G>A	1
MAP2K4 splice site 634-1G>C	1
MAP3K1 deletion	2
MAP3K1 E1294*	1
MAP3K1 splice site 1036-22_1036del23	1
MAP3K1 Y1426fs*4	1
MAP3K13 D944fs*1	1
MAP3K13 G812*	1
MAP3K13 K531fs*49	1
MCL1 amplification	21
MDM2 amplification	86
MDM4 amplification	2
MED12 R1295H	1
MED12 R1357H	1
MEN1 L343fs*28	1
MEN1 R420*	1
MERTK S428G	1
MET amplification	12
MET splice site 2888-30_2891del34	1
MITF amplification	1
MLH1 E489*	1
MLL K2658N	2
MLL2 A3615fs*49	1
MLL2 E1719fs*15	1
MLL2 E3078*	1
MLL2 E694fs*9	1
MLL2 G4999fs*42	1
MLL2 G5181fs*18	1
MLL2 P647fs*283	1
MLL2 Q152*	1
MLL2 Q2380*	1
MLL2 Q2553*	1
MLL2 R2635Q	1
MLL2 R4960*	1
MLL2 S1555fs*7	1
MLL2 S2016fs*26	1
MLL2 S2910fs*32	2
MLL2 S4359*	1
MLL2 splice	1
MLL2 splice site 177-1G>A	1
MLL2 splice site 4742-1G>C	1
MLL2 splice site 5320-1G>A	1
MLL2 T2706fs*38	1
MLL2 T3854fs*158	1
MLL2 truncation	1
MLL3 C310S	1
MLL3 D3871fs*11	1
MLL3 E1689fs*28	2
MLL3 K2797fs*26	1
MLL3 Q1875*	1
MLL3 Q318*	1
MLL3 R1890*	1
MLL3 R199fs*7	1
MLL3 R2609*	1
MLL3 R2884*	1
MLL3 R3044fs*42	1
MLL3 R3507*	1
MLL3 R4541*	1
MLL3 R4549C	1
MLL3 R4690*	1
MLL3 S1931fs*5	1
MLL3 splice site 9452_9453+7delAGGTAACAC	1
MLL3 Y306*	2
MSH2 E749*	1
MSH2 G410fs*2	1
MSH2 Q413*	1
MSH2 Q793*	1
MSH2 splice	1
MSH2 splice site 1759+2T>A	1
MSH6 G1105fs*3	1
MSH6 R361H	1
MST1R P664L	1
MTOR A469T	1
MTOR amplification	2
MTOR T1834_T1837del	1
MUTYH G382D	8
MUTYH R460C	1
MYC amplification	51
MYCL1 amplification	6
MYCN amplification	1
MYD88 E104Q	1
MYD88 L265P	2
MYST3 amplification	13
MYST3 P994L	1
MYST3 R330C	1
NCOR1 deletion	3
NCOR1 E1379K	1
NCOR1 K1313*	1
NCOR1 M1499I	1
NCOR1 S1117*	1
NCOR1 splice site 3401-2A>G	1
NCOR1 splice site 5882-1G>T	1
NF1 C167fs*10	1
NF1 deletion	5
NF1 E1220*	1
NF1 E1717*	1
NF1 E981fs*4	1
NF1 I46fs*7	2
NF1 L952*	1
NF1 N1619fs*5	1
NF1 N2365fs*31	1
NF1 P2717fs*13	1
NF1 Q1395*	1
NF1 Q554*	1
NF1 R1066*	1
NF1 R1830C	1
NF1 rearrangement	1
NF1 S1053*	1
NF1 S1270fs*1	1
NF1 S1443*	1
NF1 S2157*	1
NF1 S2561*	1
NF1 splice site 3496+1_3496+10GTGAGATCAA>TGC	1
NF1 splice site 4333-1G>A	1
NF1 splice site 479+1G>C	1
NF1 splice site 5609+1G>A	1
NF1 splice site 6643-2A>T	1
NF1 truncation	2
NF2 deletion	1
NF2 E247fs*2	1
NF2 E465*	1
NF2 L176fs*27	1
NF2 L398fs*28	1
NF2 R262*	1
NF2 R341*	1
NF2 S255fs*5	1
NF2 splice site 448-1G>A	1
NFE2L2 D77N	1
NFE2L2 E79K	1
NFE2L2 E79Q	1
NFE2L2 E82D	1
NFE2L2 L30H	1
NFKBIA amplification	8
NKX2-1 amplification	3
NOTCH1 fusion	1
NOTCH1 G2152S	1
NOTCH1 H363fs*268	1
NOTCH1 L2457V	1
NOTCH1 splice	1
NOTCH1 truncation	1
NOTCH1 V1599M	1
NOTCH1 V1676I	1
NOTCH1 V2045I	1
NOTCH2 C230fs*166	1
NOTCH2 P6fs*27	3
NOTCH2 Q1080*	1
NOTCH2 rearrangement	1
NOTCH2 truncation	1
NOTCH3 amplification	4
NOTCH3 E1384fs*136	1
NOTCH3 S1681*	1
NOTCH3 splice site 119-45_121>CA	1
NOTCH3 truncation	1
NOTCH4 L6fs*55	1
NOTCH4 M1993fs*3	1
NOTCH4 P1441fs*17	1
NOTCH4 splice site 5052+2T>C	1
NOTCH4 W1740*	1
NPM1 truncation	1
NRAS amplification	3
NRAS G12D	1
NRAS G12V	1
NRAS G13V	1
NRAS Q61K	3
NRAS Q61R	1
NTRK1 amplification	1
NTRK1 D679N	1
NTRK1 H489Y	1
NTRK3 K732T	1
NUP93 E14K	1
PAK7 A120V	1
PALB2 E13*	1
PALB2 E990*	1
PALB2 F1016fs*17	1
PALB2 I76fs*4	1
PALB2 S254fs*3	1
PALB2 splice	1
PARK2 deletion	3
PAX5 deletion	2
PAX5 I256fs*22	1
PBRM1 deletion	4
PBRM1 duplication	1
PBRM1 E1189fs*6	1
PBRM1 E1508fs*40	1
PBRM1 F993fs*15	1
PBRM1 G1447*	1
PBRM1 H1544fs*42+	1
PBRM1 K1282fs*6	2
PBRM1 K183fs*28	1
PBRM1 K909fs*6	1
PBRM1 P1491fs*14	1
PBRM1 Q1463*	1
PBRM1 R1010*	2
PBRM1 R1160*	1
PBRM1 R58*	1
PBRM1 R78*	1
PBRM1 R876H	1
PBRM1 R921*	2
PBRM1 S343*	1
PBRM1 splice site 1818+1G>A	1
PBRM1 splice site 2568-2A>T	1
PBRM1 splice site 2966-1_2966insA	1
PBRM1 splice site 3459-1G>T	2
PBRM1 splice site 714+2T>C	1
PBRM1 Y800*	1
PDCD1LG2 amplification	1
PDGFRA amplification	1
PDGFRA P567L	1
PDGFRA P937L	1
PDGFRA S847L	1
PDGFRB A540V	1
PDGFRB amplification	1
PIK3C2B amplification	2
PIK3C3 R378H	1
PIK3C3 S851L	1
PIK3CA amplification	4
PIK3CA C420R	4
PIK3CA C604R	1
PIK3CA E110del	4
PIK3CA E365K	1
PIK3CA E39K	2
PIK3CA E453K	1
PIK3CA E542A	1
PIK3CA E542K	13
PIK3CA E545G	1
PIK3CA E545K	29
PIK3CA E545Q	1
PIK3CA E726K	3
PIK3CA G1049R	2
PIK3CA G106V	2
PIK3CA G118D	1
PIK3CA H1047L	2
PIK3CA H1047R	13
PIK3CA I102_V105del	1
PIK3CA K111del	1
PIK3CA K111E	2
PIK3CA M1043I	1
PIK3CA N345K	2
PIK3CA N497S	1
PIK3CA P471A	1
PIK3CA Q546K	2
PIK3CA Q546P	1
PIK3CA Q546R	1
PIK3CA R108H	1
PIK3CA R38C	2
PIK3CA R88Q	1
PIK3CA R93Q	2
PIK3CA V344G	1
PIK3CA V344M	1
PIK3CB amplification	2
PIK3CB D1067V	1
PIK3CG amplification	1
PIK3CG E740K	1
PIK3CG R477H	1
PIK3R1 H450_K459>Q	1
PIK3R1 I571_K575>KK	1
PIK3R1 K447_Y452>N	1
PIK3R1 K567_L570del	1
PIK3R1 N564D	2
PIK3R1 R358*	1
PIK3R1 splice site 1299+1G>A	1
PIK3R1 splice site 1300-2A>G	1
PIK3R1 splice site 1740_1745+3delCTTGATGTA	1
PIK3R1 Y580_L581>FDL	1
PIK3R2 G373R	1
PIK3R2 splice site 599-1G>T	1
PLCG2 R350H	1
PMS2 R563*	1
POLD1 V556I	1
POLE L424F	1
POLE R446Q	1
PRDM1 Y200fs*34	1
PREX2 L50V	2
PREX2 V537I	3
PRKAR1A A48fs*8	1
PRKAR1A R97*	1
PRKCI amplification	8
PRKDC S1409F	1
PTCH1 R1308fs*64	1
PTCH1 rearrangement	1
PTEN deletion	18
PTEN E43fs*2	1
PTEN F56fs*7	1
PTEN G127E	2
PTEN G129E	1
PTEN K237fs*9	1
PTEN K66N	1
PTEN L70F	1
PTEN N329fs*14	1
PTEN N48fs*6	1
PTEN P283fs*16	1
PTEN Q149*	1
PTEN R130*	2
PTEN R130Q	1
PTEN R173C	1
PTEN splice site 1027-24_1170del168	1
PTEN splice site 253+1G>A	1
PTEN T319fs*1	2
PTEN V216fs*20	1
PTEN Y176*	1
PTEN Y177*	1
PTEN Y225fs*18	1
PTEN Y46_V54>L	1
PTEN Y65fs*35	1
PTPN11 T468M	1
PTPRD deletion	5
PTPRD E181*	1
PTPRD G61fs*11	1
PTPRD R1109C	1
PTPRD R1798*	1
PTPRD S504*	1
PTPRD splice site 2645+1G>A	1
RAD50 C788*	1
RAD50 I930fs*9	1
RAD51 M1fs*8	1
RAD51C R237*	1
RAD51C truncation	1
RAD51C Y75fs*1	1
RAF1 amplification	1
RAF1 P261R	1
RAF1 R495H	1
RAF1 S257L	2
RANBP2 L811R	1
RB1 A74fs*4	1
RB1 D145fs*8	1
RB1 deletion	9
RB1 E204*	1
RB1 F117fs*8	1
RB1 K432fs*1	1
RB1 L229fs*10	1
RB1 N186fs*5	1
RB1 Q471*	1
RB1 Q639fs*12	1
RB1 R320*	1
RB1 R358*	1
RB1 R621S	3
RB1 R661W	1
RB1 rearrangement	2
RB1 splice site 1049+2T>A	1
RB1 splice site 1215+1G>T	1
RB1 splice site 1422-2A>G	1
RB1 splice site 2107-2A>G	1
RB1 splice site 2212-1G>C	1
RB1 T307fs*25	1
RB1 truncation	1
RB1 W516*	1
RB1 W563*	1
RB1 Y529*	1
RBM10 D254fs*12	1
RBM10 D38fs*96	1
RBM10 E451fs*67	1
RBM10 E743*	1
RBM10 G420fs*23	1
RBM10 I348fs*136	1
RBM10 K536fs*165	1
RBM10 K813*	1
RBM10 N799fs*10	1
RBM10 Q182*	1
RBM10 Q585fs*7	1
RBM10 R793*	1
RBM10 S43*	1
RBM10 splice site 1248+1G>A	1
RBM10 splice site 1693+1G>A	1
RBM10 splice site 503-2_510del10	1
RBM10 splice site 503-2_510delAGGTCAGAGC	1
RBM10 T647fs*57	1
RBM10 V491fs*27	1
RBM10 Y527fs*13	1
REL amplification	1
RET amplification	1
RET E632K	1
RET R635H	1
RET V804M	2
RICTOR amplification	12
RNF43 G659fs*41	3
RNF43 Q403*	1
RNF43 Q588*	1
RNF43 R113*	1
RNF43 R286W	1
RNF43 R337*	1
RNF43 R371*	3
RNF43 S607L	2
ROS1 G1196R	1
RPTOR A619V	1
RUNX1 D198N	1
RUNX1 deletion	2
RUNX1 duplication	1
RUNX1 S295fs*188+	1
RUNX1 Y385fs*98+	1
RUNX1T1 E238K	1
RUNX1T1 R458C	1
SDHA E587*	1
SDHA G68fs*60	1
SDHA splice site 1432_1432+1delGG	1
SETD2 Q7*	2
SETD2 R1523H	1
SETD2 S279*	1
SETD2 T2354A	1
SF3B1 G742D	1
SF3B1 K666E	2
SF3B1 K666T	1
SF3B1 K700E	5
SF3B1 R625C	1
SF3B1 R625H	2
SF3B1 V701I	1
SH2B3 P19fs*17	1
SH2B3 Q442fs*31	1
SMAD2 deletion	1
SMAD4 A451fs*17	1
SMAD4 A463fs*28	1
SMAD4 D351H	1
SMAD4 D415fs*20	1
SMAD4 D493H	2
SMAD4 deletion	28
SMAD4 E108*	1
SMAD4 E307*	1
SMAD4 E330A	1
SMAD4 E330K	3
SMAD4 E377*	1
SMAD4 E41*	1
SMAD4 E520*	1
SMAD4 E53*	2
SMAD4 E538fs*14	1
SMAD4 G386D	4
SMAD4 H528fs*25+	1
SMAD4 K110*	2
SMAD4 K110fs*1	1
SMAD4 K50*	1
SMAD4 L121*	1
SMAD4 L484fs*10	1
SMAD4 L533fs*4	1
SMAD4 L533R	1
SMAD4 L536fs*14	1
SMAD4 L536fs*6	1
SMAD4 M447fs*28	1
SMAD4 Q116*	2
SMAD4 Q169fs*33	1
SMAD4 Q224*	1
SMAD4 Q250*	1
SMAD4 Q256*	1
SMAD4 Q289*	1
SMAD4 Q366*	2
SMAD4 Q388fs*28	1
SMAD4 Q442*	1
SMAD4 Q449*	1
SMAD4 Q455*	1
SMAD4 Q534*	1
SMAD4 Q83*	1
SMAD4 R135*	1
SMAD4 R361C	7
SMAD4 R361H	9
SMAD4 R361S	1
SMAD4 R445*	4
SMAD4 R496H	1
SMAD4 rearrangement	1
SMAD4 S144*	2
SMAD4 S154*	1
SMAD4 S232fs*3	2
SMAD4 S234fs*28	1
SMAD4 S242*	1
SMAD4 S32fs*1	1
SMAD4 S343*	1
SMAD4 splice site 1309-2A>G	1
SMAD4 splice site 1309-6_1309-2delTAAAA	1
SMAD4 splice site 1447_1447+1AG>GA	1
SMAD4 splice site 424+1G>A	1
SMAD4 splice site 905-1G>C	1
SMAD4 T373fs*11	1
SMAD4 truncation	1
SMAD4 V407fs*23	1
SMAD4 W302*	1
SMAD4 W524*	1
SMAD4 Y131fs*1	1
SMAD4 Y260*	1
SMAD4 Y353C	2
SMARCA4 D558fs*6	1
SMARCA4 deletion	7
SMARCA4 E665*	1
SMARCA4 F1246fs*45	1
SMARCA4 fusion	1
SMARCA4 G21fs*23	1
SMARCA4 G271fs*16	1
SMARCA4 M1233fs*58	1
SMARCA4 M272fs*31	1
SMARCA4 Q1196*	1
SMARCA4 Q300*	1
SMARCA4 R1189*	1
SMARCA4 R1192C	1
SMARCA4 R1243W	1
SMARCA4 S122fs*181	1
SMARCA4 splice	1
SMARCA4 splice site 1119-1G>T	1
SMARCA4 splice site 2124-2A>C	1
SMARCA4 splice site 2275-1G>A	1
SMARCA4 splice site 4417_4424+60del68	1
SMARCA4 splice site 4487_4533+38del85	1
SMARCB1 deletion	3
SMARCB1 H141fs*29	1
SMARCB1 R155H	1
SMARCB1 R158*	1
SMARCB1 R53Q	1
SMARCD1 G450fs*17	1
SMO R199W	1
SNCAIP T37M	1
SOX2 amplification	2
SPEN K1672fs*11	1
SPEN P1762fs*45	1
SPEN R2509L	1
SPEN R630fs*179	1
SPTA1 E2271*	1
SPTA1 K1732T	1
SPTA1 R1032*	1
SPTA1 R1224W	1
SPTA1 R1793Q	2
SPTA1 R2211H	1
SPTA1 R448W	1
SPTA1 R468H	3
SPTA1 S1314*	1
SPTA1 splice site 3375+1G>T	1
SRC amplification	8
STAG2 K392fs*33	1
STAG2 rearrangement	1
STAG2 S22fs*3	1
STAG2 splice site 1196+2T>C	1
STAG2 splice site 1639-67_1645del74	1
STAT4 R320Q	1
STAT4 S547L	1
STK11 A43fs*115	1
STK11 C210fs*82	1
STK11 D194E	1
STK11 D53fs*109	1
STK11 D53fs*12	1
STK11 deletion	17
STK11 duplication	1
STK11 E120*	1
STK11 E130*	1
STK11 E199*	2
STK11 E317fs*19	1
STK11 E407*	1
STK11 E98*	1
STK11 F148fs*13	1
STK11 G61fs*102	1
STK11 I274fs*5	1
STK11 K108fs*51	1
STK11 K62fs*98	1
STK11 K84*	3
STK11 L117fs*1	1
STK11 L282fs*3	1
STK11 P144fs*17	1
STK11 P217fs*49	1
STK11 P314fs*17	1
STK11 Q100*	1
STK11 Q220*	1
STK11 Q302fs*30	1
STK11 Q37*	1
STK11 R304W	3
STK11 R40fs*8	1
STK11 R86*	2
STK11 rearrangement	2
STK11 S216F	4
STK11 splice site 462_464+2delCGGGT	1
STK11 splice site 464+2T>C	1
STK11 splice site 597+1G>A	1
STK11 splice site 734+1G>A	1
STK11 splice site 862+1G>A	1
STK11 splice site 862+1G>T	1
STK11 splice site 863-1G>A	1
STK11 splice site 863-1G>T	1
STK11 splice site 921-1G>A	1
STK11 splice site 921-1G>C	1
STK11 splice site 921-1G>T	1
STK11 truncation	4
STK11 Y272fs*1	1
STK11 Y60*	5
STK11 Y60fs*1	4
TAF1 splice site 2779-1_2779-2GA>TG	1
TAF1 splice site 4750+1G>T	1
TBX3 E108fs*32	1
TBX3 splice site 657+1G>T	1
TEK R50H	2
TERC amplification	13
TERT promoter -124C>T	25
TERT promoter -146C>T	4
TET2 D666fs*16	1
TET2 H1380Y	1
TET2 K1110fs*3	1
TET2 Q417*	1
TET2 Q909*	1
TET2 R1216*	1
TET2 R1516*	1
TET2 S1088*	1
TET2 S1449fs*9	1
TGFBR2 D524N	1
TGFBR2 R495*	1
TGFBR2 R528C	3
TNFRSF14 A107fs*84	1
TNKS T49A	1
TOP1 amplification	8
TOP2A amplification	14
TP53 A138P	1
TP53 A138V	1
TP53 A159P	4
TP53 A159V	1
TP53 A161T	1
TP53 A276fs*42	1
TP53 A307fs*38	2
TP53 C124*	4
TP53 C124fs*25	1
TP53 C124R	2
TP53 C135F	1
TP53 C135fs*35	1
TP53 C135fs*36	1
TP53 C141*	5
TP53 C141_P152del	1
TP53 C141G	1
TP53 C141Y	1
TP53 C176F	2
TP53 C176R	2
TP53 C176Y	2
TP53 C182*	1
TP53 C238fs*8	1
TP53 C238Y	3
TP53 C242fs*5	5
TP53 C275*	7
TP53 C275F	1
TP53 C275fs*31	1
TP53 C275Y	4
TP53 C277fs*69	1
TP53 C277G	1
TP53 D281fs*93	1
TP53 D41fs*9	1
TP53 D57fs*66	1
TP53 deletion	4
TP53 E171G	2
TP53 E180K	1
TP53 E198*	1
TP53 E204*	4
TP53 E258*	4
TP53 E258_S260>A	1
TP53 E258K	1
TP53 E258V	1
TP53 E271Q	1
TP53 E285*	11
TP53 E285K	9
TP53 E285V	1
TP53 E286K	3
TP53 E294fs*51	2
TP53 E298*	1
TP53 E336*	4
TP53 E336fs*9	1
TP53 E339fs*8	1
TP53 E349*	3
TP53 E349fs*21	1
TP53 E388fs*35	1
TP53 E51*	4
TP53 E51fs*1	1
TP53 E51fs*73	1
TP53 E56fs*1	1
TP53 F134C	3
TP53 F134L	1
TP53 F134S	2
TP53 F134V	1
TP53 F270I	1
TP53 F270L	1
TP53 F270V	2
TP53 G154fs*12	1
TP53 G154V	1
TP53 G199V	1
TP53 G244R	1
TP53 G244V	1
TP53 G245D	3
TP53 G245S	3
TP53 G245V	2
TP53 G266E	3
TP53 G279E	1
TP53 G293fs*13	1
TP53 G293fs*51	1
TP53 H179D	1
TP53 H179Q	1
TP53 H179R	1
TP53 H193fs*15	1
TP53 H193R	2
TP53 H193Y	1
TP53 H214R	2
TP53 H296fs*9	1
TP53 I195fs*52	1
TP53 I195N	1
TP53 I195S	1
TP53 I195T	4
TP53 I232fs*5	1
TP53 I232T	2
TP53 I254del	1
TP53 I254S	1
TP53 I255F	1
TP53 I255T	1
TP53 K101fs*42	1
TP53 K120fs*45	1
TP53 K132*	4
TP53 K132E	1
TP53 K132N	2
TP53 K305*	1
TP53 K319N	1
TP53 K321fs*24	1
TP53 L111M	1
TP53 L114fs*35	1
TP53 L130fs*19	1
TP53 L130H	1
TP53 L194F	2
TP53 L194P	1
TP53 L194R	3
TP53 L206*	1
TP53 L257P	1
TP53 L32fs*10	1
TP53 L330R	1
TP53 L344P	1
TP53 L344R	1
TP53 L348F	1
TP53 L348fs*1	1
TP53 L348fs*22	1
TP53 M169fs*1	1
TP53 M237I	6
TP53 M237V	1
TP53 M243fs*14	1
TP53 M243fs*21	1
TP53 M246I	1
TP53 M44fs*79	1
TP53 N131del	1
TP53 N131fs*18	1
TP53 N210fs*37	1
TP53 N239S	3
TP53 N247_I251del	1
TP53 N288fs*13	1
TP53 N30fs*14	1
TP53 N311fs*34	1
TP53 P151H	1
TP53 P151S	1
TP53 P152fs*14	2
TP53 P152fs*18	2
TP53 P190fs*56	1
TP53 P190L	2
TP53 P222L	1
TP53 P250T	1
TP53 P278S	1
TP53 P27fs*17	2
TP53 P318fs*27	1
TP53 P89fs*30	1
TP53 Q100*	1
TP53 Q144*	3
TP53 Q144fs*2	1
TP53 Q165*	1
TP53 Q192*	9
TP53 Q192_I195del	1
TP53 Q317*	6
TP53 Q317fs*28	1
TP53 Q331*	4
TP53 Q375*	1
TP53 R158H	1
TP53 R174W	1
TP53 R175G	1
TP53 R175H	18
TP53 R175L	1
TP53 R196*	6
TP53 R196fs*51	1
TP53 R209*	6
TP53 R209fs*39	1
TP53 R209fs*6	4
TP53 R213*	13
TP53 R213fs*3	1
TP53 R213fs*34	1
TP53 R248G	2
TP53 R248Q	8
TP53 R248W	8
TP53 R249fs*96	1
TP53 R249G	1
TP53 R249S	2
TP53 R249T	1
TP53 R249W	2
TP53 R273C	6
TP53 R273G	1
TP53 R273H	13
TP53 R273L	1
TP53 R280G	1
TP53 R280K	3
TP53 R280T	1
TP53 R282G	1
TP53 R282W	9
TP53 R306*	3
TP53 R337C	2
TP53 R337L	1
TP53 R342*	8
TP53 R342fs*3	2
TP53 R65fs*58	1
TP53 S127C	1
TP53 S127F	1
TP53 S127Y	1
TP53 S15fs*28	1
TP53 S183*	2
TP53 S20fs*24	1
TP53 S215R	1
TP53 S227F	1
TP53 S240fs*22	1
TP53 S240G	1
TP53 S240R	1
TP53 S241A	1
TP53 S241F	2
TP53 S303fs*42	1
TP53 S366A	1
TP53 S90fs*33	1
TP53 S94*	2
TP53 splice	1
TP53 splice site 1100_1100+5GGTGAG>T	1
TP53 splice site 366_375+6del16	1
TP53 splice site 375_375+1GG>AT	1
TP53 splice site 375G>A	3
TP53 splice site 376-1G>A	2
TP53 splice site 376-2_419del46	1
TP53 splice site 376-2A>G	1
TP53 splice site 559+1G>A	4
TP53 splice site 559+1G>T	2
TP53 splice site 560-1G>T	2
TP53 splice site 560-2_569delAGGTCTGGCCCC	1
TP53 splice site 560-30_586del57	1
TP53 splice site 672+1G>A	1
TP53 splice site 672+1G>T	1
TP53 splice site 673-2A>T	2
TP53 splice site 782+1G>T	1
TP53 splice site 783-1delG	1
TP53 splice site 783-1G>A	1
TP53 splice site 783-1G>T	1
TP53 splice site 919+1G>A	1
TP53 splice site 920-1G>C	1
TP53 splice site 940_993+123del177	1
TP53 splice site 96+2T>G	1
TP53 splice site 97-49_323del276	1
TP53 splice site 993+1G>A	2
TP53 splice site 993+1G>C	1
TP53 splice site 994-1G>C	1
TP53 T102fs*21	1
TP53 T170M	1
TP53 T253del	1
TP53 T312fs*23	1
TP53 truncation	4
TP53 V143A	1
TP53 V143E	1
TP53 V143G	1
TP53 V157F	1
TP53 V157G	1
TP53 V157L	1
TP53 V172F	1
TP53 V173A	1
TP53 V173E	1
TP53 V197G	1
TP53 V197L	1
TP53 V197M	1
TP53 V216del	1
TP53 V216G	1
TP53 V216M	2
TP53 V272E	1
TP53 V272fs*74	1
TP53 V272G	1
TP53 V272L	1
TP53 V272M	4
TP53 V274A	1
TP53 V274F	2
TP53 V73fs*76	3
TP53 Y107D	1
TP53 Y107H	1
TP53 Y126*	4
TP53 Y126D	1
TP53 Y126N	2
TP53 Y163C	3
TP53 Y163D	1
TP53 Y205*	2
TP53 Y205S	1
TP53 Y220C	9
TP53 Y220fs*27	1
TP53 Y234C	3
TP53 Y234H	1
TP53 Y236C	7
TSC1 A944T	1
TSC1 deletion	2
TSC1 Q897*	1
TSC1 R692*	1
TSC1 truncation	1
TSC1 Y195fs*1	1
TSC2 A121fs*61	1
TSC2 A1479fs*2	1
TSC2 deletion	2
TSC2 E1093*	1
TSC2 R1361*	1
TSC2 V1500M	1
TSC2 V1711M	1
TSC2 W167*	1
U2AF1 S34F	5
VEGFA amplification	8
VHL P81S	1
VHL R200W	1
WT1 C350R	1
WT1 G351*	1
WT1 R462Q	1
XRCC3 L99fs*6	1
XRCC3 R174*	1
ZNF217 amplification	20
ZNF703 amplification	4
